# Supplementary material for: Calcium transfer from the ER to other organelles for optimal signaling in Toxoplasma gondii
Source: eLife. 2025 Nov 12;13:RP101894. doi: 10.7554/eLife.101894 (PMC12611264; doi:10.7554/eLife.101894)
Supplement: Figure 3—figure supplement 1—source data 2. [file elife-101894-fig3-figsupp1-data2.zip]

Archive with 2 entries (2 files):
- Figure 3-figure supplement 1-Source data 2.pdf
- __MACOSX/._Figure 3-figure supplement 1-Source data 2.pdf
